# Supplementary material for: Titanium Implant Surface Effects on Adherent Macrophage Phenotype: A Systematic Review
Source: Materials (Basel). 2022 Oct 19;15(20):7314. doi: 10.3390/ma15207314 (PMC9609829; doi:10.3390/ma15207314)
Supplement: Supplementary file 1 [file materials-15-07314-s001.zip]

Archive with 1 entries (1 files):
- materials-1913252-supplementary.pdf
